# Supplementary material for: Long-Term Sewage Survey of SARS-CoV-2, Influenza A and Respiratory Syncytial Virus (RSV), and Correlation to Human Cases in a City with One Million Inhabitants
Source: Microorganisms. 2025 Sep 27;13(10):2268. doi: 10.3390/microorganisms13102268 (PMC12565952; doi:10.3390/microorganisms13102268)
Supplement: Supplementary file 1 [file microorganisms-13-02268-s001.zip]

Archive with 1 entries (1 files):
- microorganisms-3709579-supplementary.xlsx
