# Supplementary material for: Long-Term Sewage Survey of SARS-CoV-2, Influenza A and Respiratory Syncytial Virus (RSV), and Correlation to Human Cases in a City with One Million Inhabitants
Source: Microorganisms. 2025 Sep 27;13(10):2268. doi: 10.3390/microorganisms13102268 (PMC12565952; doi:10.3390/microorganisms13102268)
Supplement: Supplementary file 1 [file microorganisms-13-02268-s001.zip › microorganisms-3709579-supplementary.xlsx]

## Sheet: SARS-CoV-2
Date	Global concentration (copie/mL) 0,64*RS+0,36*RU	Number of positive
2021-01-04	375.735	176
2021-01-05	457.403	113
2021-01-06	524.676	119
2021-01-07	576.999	123
2021-01-08	439.768	154
2021-01-09	576.999	29
2021-01-10	372.496	21
2021-01-11	524.676	229
2021-01-12	439.768	158
2021-01-13	524.676	168
2021-01-14	644.272	255
2021-01-15	812.727	227
2021-01-16	1144.76	34
2021-01-17	812.727	40
2021-01-18	576.999	281
2021-01-19	534.525	157
2021-01-20	524.676	220
2021-01-21	529.239	222
2021-01-22	529.239	189
2021-01-23	529.239	55
2021-01-24	644.272	49
2021-01-25	576.999	281
2021-01-26	812.727	177
2021-01-27	1466.22	177
2021-01-28	2065.24	214
2021-01-29	3572.05	208
2021-01-30	4506.02	38
2021-01-31	5031.38	32
2021-02-01	3199.07	287
2021-02-02	2271.19	260
2021-02-03	1800.44	213
2021-02-04	1040.95	242
2021-02-05	1228.95	204
2021-02-06	1466.22	50
2021-02-07	1040.95	41
2021-02-08	644.272	276
2021-02-09	982.731	254
2021-02-10	745.455	212
2021-02-11	324.735	177
2021-02-12	576.999	207
2021-02-13	524.676	39
2021-02-14	1040.95	32
2021-02-15	644.272	229
2021-02-16	524.676	186
2021-02-17	1040.95	191
2021-02-18	739.028	197
2021-02-19	644.272	187
2021-02-20	1144.76	32
2021-02-21	739.028	27
2021-02-22	982.731	280
2021-02-23	1040.95	199
2021-02-24	739.028	168
2021-02-25	619.432	184
2021-02-26	372.496	161
2021-02-27	745.455	36
2021-02-28	739.028	29
2021-03-01	439.768	241
2021-03-02	739.028	166
2021-03-03	439.768	138
2021-03-04	534.525	270
2021-03-05	1144.76	145
2021-03-06	907.483	43
2021-03-07	907.483	30
2021-03-08	457.403	270
2021-03-09	752.9	173
2021-03-10	1493.75	165
2021-03-11	1144.76	165
2021-03-12	1800.44	227
2021-03-13	1466.22	37
2021-03-14	1800.44	20
2021-03-15	812.727	262
2021-03-16	739.028	173
2021-03-17	1493.75	193
2021-03-18	907.483	319
2021-03-19	1040.95	219
2021-03-20	907.483	29
2021-03-21	2518.05	36
2021-03-22	907.483	295
2021-03-23	2438.22	235
2021-03-24	1800.44	238
2021-03-25	1466.22	217
2021-03-26	1466.22	227
2021-03-27	1278.23	48
2021-03-28	1466.22	32
2021-03-29	1800.44	252
2021-03-30	1800.44	255
2021-03-31	1800.44	225
2021-04-01	2535.99	217
2021-04-02	2934.27	236
2021-04-03	1466.22	62
2021-04-04	1800.44	37
2021-04-05	1466.22	56
2021-04-06	1278.23	325
2021-04-07	1800.44	201
2021-04-08	1478.97	203
2021-04-09	1612.44	251
2021-04-10	1478.97	43
2021-04-11	1278.23	46
2021-04-12	1278.23	281
2021-04-13	1466.22	184
2021-04-14	2271.19	215
2021-04-15	1800.44	225
2021-04-16	812.727	260
2021-04-17	812.727	49
2021-04-18	812.727	47
2021-04-19	439.768	320
2021-04-20	812.727	203
2021-04-21	907.483	203
2021-04-22	739.028	213
2021-04-23	1949.73	176
2021-04-24	1144.76	27
2021-04-25	1040.95	36
2021-04-26	739.028	257
2021-04-27	324.735	174
2021-04-28	739.028	167
2021-04-29	375.735	108
2021-04-30	439.768	109
2021-05-01	372.496	18
2021-05-02	457.403	17
2021-05-03	439.768	156
2021-05-04	324.735	88
2021-05-05	221.659	96
2021-05-06	457.403	89
2021-05-07	457.403	77
2021-05-08	439.768	23
2021-05-09	379.488	13
2021-05-10	379.488	93
2021-05-11	372.496	60
2021-05-12	264.455	62
2021-05-13	230.547	5
2021-05-14	230.547	75
2021-05-15	324.735	9
2021-05-16	524.676	10
2021-05-17	372.496	106
2021-05-18	524.676	52
2021-05-19	457.403	69
2021-05-20	324.735	63
2021-05-21	324.735	64
2021-05-22	230.547	11
2021-05-23	230.547	6
2021-05-24	230.547	13
2021-05-25	324.735	83
2021-05-26	812.727	74
2021-05-27	739.028	53
2021-05-28	230.547	38
2021-05-29	474.244	7
2021-05-30	312.215	4
2021-05-31	375.735	59
2021-06-01	351.662	36
2021-06-02	324.735	32
2021-06-03	230.547	28
2021-06-04	79.3187	30
2021-06-05	379.494	5
2021-06-06	134.454	9
2021-06-07	157.367	36
2021-06-08	157.367	19
2021-06-09	116.204	30
2021-06-10	79.3187	21
2021-06-11	230.547	20
2021-06-12	230.547	5
2021-06-13	133.295	3
2021-06-14	95.456	17
2021-06-15	104.07	16
2021-06-16	82.4994	10
2021-06-17	116.204	13
2021-06-18	42.8421	10
2021-06-19	163.678	3
2021-06-20	24.2507	0
2021-06-21	85.5369	19
2021-06-22	29.5217	9
2021-06-23	58.5708	22
2021-06-24	48.1131	7
2021-06-25	29.5217	10
2021-06-26	48.1131	2
2021-06-27	95.456	2
2021-06-28	58.5708	15
2021-06-29	48.1131	16
2021-06-30	29.5217	14
2021-07-01	79.3187	10
2021-07-02	95.456	19
2021-07-03		15
2021-07-04	58.5708	3
2021-07-05	58.5708	31
2021-07-06	116.204	37
2021-07-07	409.643	37
2021-07-08	230.547	19
2021-07-09	474.244	45
2021-07-10	324.735	9
2021-07-11	644.272	8
2021-07-12	457.403	50
2021-07-13	439.768	57
2021-07-14	324.735	10
2021-07-15	812.727	78
2021-07-16	1144.76	90
2021-07-17	1731.02	24
2021-07-18	2535.99	10
2021-07-19	2065.24	182
2021-07-20	1800.44	138
2021-07-21	1800.44	173
2021-07-22	2438.22	207
2021-07-23	3572.05	165
2021-07-24	3199.07	93
2021-07-25	3572.05	115
2021-07-26	2271.19	264
2021-07-27	2934.27	222
2021-07-28	2908.97	268
2021-07-29	3572.05	200
2021-07-30	2065.24	205
2021-07-31	3199.07	108
2021-08-01	2535.99	48
2021-08-02	2908.97	320
2021-08-03	3703.57	262
2021-08-04	2934.27	212
2021-08-05	2535.99	230
2021-08-06	2963.58	175
2021-08-07	4097.41	120
2021-08-08	2438.22	68
2021-08-09	4097.41	253
2021-08-10	4097.41	268
2021-08-11	4837.4	213
2021-08-12	5771.37	219
2021-08-13	6346.92	245
2021-08-14	4506.02	131
2021-08-15	7674.55	65
2021-08-16	3572.05	302
2021-08-17	5031.38	246
2021-08-18	5031.38	204
2021-08-19	5031.38	224
2021-08-20	3572.05	220
2021-08-21	5771.37	125
2021-08-22	2908.97	65
2021-08-23	5031.38	259
2021-08-24	2908.97	202
2021-08-25	4097.41	170
2021-08-26	3572.05	158
2021-08-27	3434.33	138
2021-08-28	2438.22	86
2021-08-29	2535.99	43
2021-08-30	3434.33	223
2021-08-31	2438.22	155
2021-09-01	2908.97	149
2021-09-02	2065.24	134
2021-09-03	3868.24	135
2021-09-04	2934.27	53
2021-09-05	2065.24	40
2021-09-06	1040.95	194
2021-09-07	1466.22	126
2021-09-08	1731.02	122
2021-09-09	1731.02	120
2021-09-10	1731.02	111
2021-09-11	1228.95	48
2021-09-12	619.432	29
2021-09-13	1278.23	135
2021-09-14	1228.95	102
2021-09-15	907.483	91
2021-09-16	457.403	59
2021-09-17	644.272	60
2021-09-18	534.525	40
2021-09-19	644.272	16
2021-09-20	1144.76	67
2021-09-21	1278.23	69
2021-09-22	524.676	54
2021-09-23	644.272	52
2021-09-24	457.403	57
2021-09-25	249.664	18
2021-09-26	409.643	14
2021-09-27	439.768	65
2021-09-28	439.768	49
2021-09-29	529.239	32
2021-09-30	230.547	52
2021-10-01	324.735	34
2021-10-02	290.828	11
2021-10-03	375.735	9
2021-10-04	116.204	39
2021-10-05	187.751	37
2021-10-06	146.587	36
2021-10-07	187.751	34
2021-10-08	230.547	34
2021-10-09	230.547	14
2021-10-10	191.275	8
2021-10-11	95.456	52
2021-10-12	266.755	149
2021-10-13	471.258	200
2021-10-14	372.496	42
2021-10-15	168.636	40
2021-10-16	146.587	14
2021-10-17	187.751	7
2021-10-18	266.755	58
2021-10-19	457.403	39
2021-10-20	324.735	37
2021-10-21	264.455	42
2021-10-22	351.662	69
2021-10-23	206.474	8
2021-10-24	187.751	8
2021-10-25	187.751	59
2021-10-26	230.547	24
2021-10-27	264.455	40
2021-10-28	264.455	44
2021-10-29	239.036	37
2021-10-30	58.5708	6
2021-10-31	168.636	10
2021-11-01	230.547	4
2021-11-02	439.768	45
2021-11-03	324.735	44
2021-11-04	324.735	49
2021-11-05	576.999	42
2021-11-06	529.239	14
2021-11-07	576.999	12
2021-11-08	495.331	68
2021-11-09	576.999	51
2021-11-10	1050	63
2021-11-11	745.455	9
2021-11-12	1144.76	73
2021-11-13	812.727	9
2021-11-14	739.028	16
2021-11-15	644.272	101
2021-11-16	576.999	68
2021-11-17	982.731	82
2021-11-18	1384.22	87
2021-11-19	1278.23	78
2021-11-20	1144.76	21
2021-11-21	907.483	19
2021-11-22	1144.76	94
2021-11-23	907.483	111
2021-11-24	1040.95	112
2021-11-25	872.496	105
2021-11-26	907.483	92
2021-11-27	1278.23	30
2021-11-28	1040.95	24
2021-11-29	812.727	155
2021-11-30	1278.23	120
2021-12-01	1278.23	129
2021-12-02	2271.19	122
2021-12-03	1800.44	164
2021-12-04	1800.44	36
2021-12-05	1612.44	31
2021-12-06	1800.44	215
2021-12-07	2065.24	161
2021-12-08	2535.99	148
2021-12-09	2083.2	150
2021-12-10	2271.19	162
2021-12-11	1800.44	35
2021-12-12	2065.24	42
2021-12-13	2535.99	267
2021-12-14	3572.05	190
2021-12-15	3199.07	190
2021-12-16	2271.19	157
2021-12-17	2908.97	167
2021-12-18	2438.22	39
2021-12-19	2104	42
2021-12-20	2438.22	241
2021-12-21	3434.33	219
2021-12-22	3572.05	187
2021-12-23	3199.07	244
2021-12-24	3572.05	251
2021-12-25	3572.05	61
2021-12-26	3572.05	63
2021-12-27	3572.05	396
2021-12-28	3572.05	321
2021-12-29	3572.05	380
2021-12-30	3572.05	333
2021-12-31	4837.4	346
2022-01-01	6346.92	99
2022-01-02	5031.38	96
2022-01-03	3434.33	503
2022-01-04	4174.32	424
2022-01-05	3199.07	422
2022-01-06	2934.27	403
2022-01-07	2535.99	353
2022-01-08	2535.99	112
2022-01-09	2535.99	110
2022-01-10	2535.99	435
2022-01-11	3434.33	447
2022-01-12	4097.41	402
2022-01-13	2535.99	378
2022-01-14	2706.55	414
2022-01-15	2535.99	122
2022-01-16	2535.99	102
2022-01-17	3572.05	527
2022-01-18	2535.99	484
2022-01-19	3572.05	464
2022-01-20	4506.02	448
2022-01-21	4097.41	383
2022-01-22	4506.02	126
2022-01-23	3199.07	117
2022-01-24	3199.07	440
2022-01-25	4506.02	457
2022-01-26	3199.07	387
2022-01-27	3199.07	337
2022-01-28	2908.97	326
2022-01-29	3199.07	89
2022-01-30	1800.44	90
2022-01-31	2535.99	395
2022-02-01	3572.05	285
2022-02-02	2083.2	321
2022-02-03	2535.99	243
2022-02-04	1800.44	244
2022-02-05	1040.95	62
2022-02-06	752.9	75
2022-02-07	1787.7	257
2022-02-08	1228.95	178
2022-02-09	1228.95	137
2022-02-10	1278.23	158
2022-02-11	1040.95	159
2022-02-12	872.496	42
2022-02-13	1466.22	43
2022-02-14	1278.23	158
2022-02-15	812.727	102
2022-02-16	529.239	98
2022-02-17	644.272	101
2022-02-18	644.272	88
2022-02-19	745.455	25
2022-02-20	495.331	36
2022-02-21	697.694	119
2022-02-22	697.694	75
2022-02-23	812.727	69
2022-02-24	457.403	74
2022-02-25	324.735	69
2022-02-26	457.403	12
2022-02-27	379.488	33
2022-02-28	457.403	98
2022-03-01	1278.23	59
2022-03-02	812.727	48
2022-03-03	644.272	54
2022-03-04	529.239	51
2022-03-05	644.272	12
2022-03-06	739.028	18
2022-03-07	457.403	93
2022-03-08	1144.76	62
2022-03-09	1612.44	88
2022-03-10	1478.97	68
2022-03-11	1144.76	86
2022-03-12	1278.23	19
2022-03-13	1144.76	27
2022-03-14	907.483	107
2022-03-15	1040.95	94
2022-03-16	1466.22	78
2022-03-17	1612.44	95
2022-03-18	1949.73	105
2022-03-19	1466.22	26
2022-03-20	1731.02	33
2022-03-21	1800.44	139
2022-03-22	2271.19	94
2022-03-23	1800.44	109
2022-03-24	2934.27	111
2022-03-25	2271.19	117
2022-03-26	2271.19	28
2022-03-27	2271.19	38
2022-03-28	2271.19	157
2022-03-29	1800.44	124
2022-03-30	2065.24	137
2022-03-31	2271.19	151
2022-04-01	2908.97	118
2022-04-02	2271.19	27
2022-04-03	2271.19	43
2022-04-04	2083.2	183
2022-04-05	2065.24	124
2022-04-06	2535.99	128
2022-04-07	1612.44	138
2022-04-08	2535.99	114
2022-04-09	1800.44	38
2022-04-10	2535.99	43
2022-04-11	3199.07	157
2022-04-12	4837.4	123
2022-04-13	2535.99	111
2022-04-14	3434.33	141
2022-04-15	2535.99	123
2022-04-16	2535.99	38
2022-04-17	2535.99	36
2022-04-18	2535.99	35
2022-04-19	1800.44	151
2022-04-20	3199.07	104
2022-04-21	1612.44	85
2022-04-22	1278.23	86
2022-04-23	1949.73	19
2022-04-24	1612.44	29
2022-04-25	1478.97	97
2022-04-26	1612.44	55
2022-04-27	1144.76	54
2022-04-28	1040.95	46
2022-04-29	812.727	46
2022-04-30	457.403	20
2022-05-01	524.676	15
2022-05-02	739.028	53
2022-05-03	1040.95	46
2022-05-04	524.676	40
2022-05-05	644.272	25
2022-05-06	576.999	66
2022-05-07	1040.95	24
2022-05-08	812.727	19
2022-05-09	812.727	57
2022-05-10	907.483	36
2022-05-11	745.455	43
2022-05-12	324.735	34
2022-05-13	524.676	25
2022-05-14	457.403	10
2022-05-15	644.272	14
2022-05-16	644.272	53
2022-05-17	524.676	33
2022-05-18	576.999	32
2022-05-19	457.403	34
2022-05-20	644.272	24
2022-05-21	439.768	6
2022-05-22	372.496	9
2022-05-23	457.403	32
2022-05-24	457.403	24
2022-05-25	312.215	15
2022-05-26	409.643	6
2022-05-27	372.496	35
2022-05-28	409.643	4
2022-05-29	312.215	11
2022-05-30	372.496	34
2022-05-31	324.735	34
2022-06-01	524.676	21
2022-06-02	1040.95	28
2022-06-03	739.028	21
2022-06-04	739.028	12
2022-06-05	812.727	10
2022-06-06	644.272	11
2022-06-07	812.727	44
2022-06-08	576.999	31
2022-06-09	907.483	29
2022-06-10	1144.76	37
2022-06-11	1040.95	23
2022-06-12	1040.95	11
2022-06-13	1612.44	46
2022-06-14	907.483	38
2022-06-15	1144.76	59
2022-06-16	1144.76	55
2022-06-17	1144.76	64
2022-06-18	1612.44	13
2022-06-19	1144.76	24
2022-06-20	907.483	85
2022-06-21	1949.73	86
2022-06-22	1278.23	82
2022-06-23	1040.95	66
2022-06-24	1466.22	86
2022-06-25	2065.24	40
2022-06-26	1800.44	42
2022-06-27	1800.44	118
2022-06-28	1466.22	110
2022-06-29	2065.24	84
2022-06-30	2908.97	97
2022-07-01	2535.99	99
2022-07-02	2065.24	30
2022-07-03	2065.24	54
2022-07-04	1800.44	147
2022-07-05	2438.22	120
2022-07-06	4506.02	104
2022-07-07	4097.41	111
2022-07-08	2908.97	107
2022-07-09	2908.97	44
2022-07-10	4506.02	47
2022-07-11	1800.44	152
2022-07-12	2271.19	124
2022-07-13	3199.07	104
2022-07-14	2934.27	57
2022-07-15	2908.97	111
2022-07-16	2908.97	38
2022-07-17	2535.99	51
2022-07-18	2271.19	128
2022-07-19	1800.44	93
2022-07-20	2271.19	93
2022-07-21	1800.44	80
2022-07-22	1612.44	75
2022-07-23	1800.44	32
2022-07-24	1040.95	43
2022-07-25	1144.76	99
2022-07-26	2746.27	57
2022-07-27	2271.19	66
2022-07-28	1478.97	49
2022-07-29	907.483	59
2022-07-30	1144.76	37
2022-07-31	812.727	24
2022-08-01	907.483	73
2022-08-02	1478.97	53
2022-08-03	1228.95	61
2022-08-04	1466.22	46
2022-08-05	2271.19	41
2022-08-06	1612.44	25
2022-08-07	907.483	18
2022-08-08	1040.95	48
2022-08-09	1144.76	29
2022-08-10	872.496	43
2022-08-11	812.727	36
2022-08-12	474.244	25
2022-08-13	524.676	11
2022-08-14	812.727	25
2022-08-15	907.483	29
2022-08-16	745.455	38
2022-08-17	576.999	31
2022-08-18	409.643	27
2022-08-19	576.999	21
2022-08-20	644.272	12
2022-08-21	524.2	16
2022-08-22	576.999	31
2022-08-23	872.496	28
2022-08-24	739.028	17
2022-08-25	524.676	25
2022-08-26	524.676	19
2022-08-27	524.676	20
2022-08-28	457.403	14
2022-08-29	324.735	29
2022-08-30	264.455	20
2022-08-31	324.735	24
2022-09-01	290.828	14
2022-09-02	290.828	9
2022-09-03	264.455	8
2022-09-04	457.403	15
2022-09-05	351.662	14
2022-09-06	409.643	21
2022-09-07	439.768	19
2022-09-08	230.547	15
2022-09-09	230.547	17
2022-09-10	324.735	13
2022-09-11	576.999	7
2022-09-12	372.496	19
2022-09-13	524.676	12
2022-09-14	907.483	15
2022-09-15	457.403	16
2022-09-16	372.496	13
2022-09-17	576.999	6
2022-09-18	1050	11
2022-09-19	524.676	22
2022-09-20	907.483	26
2022-09-21	812.727	22
2022-09-22	745.455	23
2022-09-23	812.727	25
2022-09-24	644.272	11
2022-09-25	644.272	16
2022-09-26	409.643	37
2022-09-27	739.028	25
2022-09-28	524.676	27
2022-09-29	1144.76	18
2022-09-30	745.455	21
2022-10-01	907.483	12
2022-10-02	812.727	10
2022-10-03	745.455	41
2022-10-04	1050	45
2022-10-05	1384.22	35
2022-10-06	812.727	26
2022-10-07	812.727	28
2022-10-08	1050	15
2022-10-09	1144.76	15
2022-10-10	907.483	39
2022-10-11	1612.44	21
2022-10-12	1278.23	33
2022-10-13	1278.23	18
2022-10-14	1278.23	26
2022-10-15	1478.97	15
2022-10-16	907.483	16
2022-10-17	812.727	35
2022-10-18	1050	19
2022-10-19	1144.76	26
2022-10-20	907.483	35
2022-10-21	1384.22	20
2022-10-22	982.731	17
2022-10-23	1050	7
2022-10-24	1144.76	43
2022-10-25	1384.22	33
2022-10-26	1050	26
2022-10-27	745.455	23
2022-10-28	812.727	18
2022-10-29	1144.76	17
2022-10-30	1050	17
2022-10-31	1478.97	26
2022-11-01	1478.97	15
2022-11-02	1478.97	30
2022-11-03	1050	29
2022-11-04	1144.76	22
2022-11-05	812.727	8
2022-11-06	745.455	11
2022-11-07	576.999	40
2022-11-08	644.272	17
2022-11-09	907.483	27
2022-11-10	872.496	33
2022-11-11	1040.95	17
2022-11-12	907.483	26
2022-11-13	907.483	26
2022-11-14	644.272	55
2022-11-15	907.483	54
2022-11-16	1040.95	52
2022-11-17	1278.23	38
2022-11-18	1612.44	35
2022-11-19	2271.19	18
2022-11-20	2083.2	26
2022-11-21	3572.05	46
2022-11-22	2908.97	39
2022-11-23	3434.33	40
2022-11-24	1800.44	40
2022-11-25	3572.05	52
2022-11-26	2908.97	23
2022-11-27	4097.41	36
2022-11-28	4506.02	78
2022-11-29	3572.05	59
2022-11-30	2535.99	76
2022-12-01	2535.99	77
2022-12-02	1800.44	85
2022-12-03	1800.44	37
2022-12-04	2271.19	41
2022-12-05	2271.19	109
2022-12-06	1612.44	86
2022-12-07	2271.19	67
2022-12-08	1800.44	50
2022-12-09	1800.44	75
2022-12-10	1800.44	26
2022-12-11	2065.24	43
2022-12-12	2065.24	76
2022-12-13	2908.97	72
2022-12-14	2535.99	77
2022-12-15	1800.44	56
2022-12-16	2271.19	63
2022-12-17	1800.44	38
2022-12-18	2271.19	42
2022-12-19	1800.44	56
2022-12-20	1800.44	57
2022-12-21	1800.44	59
2022-12-22	2612.81	37
2022-12-23	1384.22	34
2022-12-24	1050	23
2022-12-25	745.455	16
2022-12-26	495.331	44
2022-12-27	745.455	27
2022-12-28	189.384	28
2022-12-29	907.483	28
2022-12-30	739.028	28
2022-12-31	1040.95	12
2023-01-01	907.483	0
2023-01-02	644.272	0
2023-01-03	457.403	0
2023-01-04	409.643	0
2023-01-05	812.727	0
2023-01-06	457.403	0
2023-01-07	907.483	0
2023-01-08	644.272	0
2023-01-09	529.239	0
2023-01-10	351.662	0
2023-01-11	471.258	0
2023-01-12	351.662	0
2023-01-13	324.735	0
2023-01-14	375.735	0
2023-01-15	230.547	0
2023-01-16	264.455	0
2023-01-17	375.735	0
2023-01-18	266.755	12
2023-01-19	189.384	7
2023-01-20	290.828	11
2023-01-21	206.474	4
2023-01-22	375.735	6
2023-01-23	290.828	11
2023-01-24	249.664	12
2023-01-25	375.735	10
2023-01-26	290.828	9
2023-01-27	409.643	6
2023-01-28	529.239	7
2023-01-29	529.239	14
2023-01-30	457.403	14
2023-01-31	372.496	6
2023-02-01	372.496	8
2023-02-02	457.403	12
2023-02-03	576.999	17
2023-02-04	457.403	7
2023-02-05	619.432	7
2023-02-06	457.403	19
2023-02-07	324.735	15
2023-02-08	312.215	11
2023-02-09	312.215	8
2023-02-10	409.643	11
2023-02-11	372.496	12
2023-02-12	312.215	7
2023-02-13	457.403	13
2023-02-14	1050	15
2023-02-15	907.483	20
2023-02-16	372.496	14
2023-02-17	372.496	19
2023-02-18	576.999	12
2023-02-19	524.676	9
2023-02-20	576.999	17
2023-02-21	457.403	8
2023-02-22	457.403	10
2023-02-23	457.403	12
2023-02-24	457.403	7
2023-02-25	457.403	10
2023-02-26	457.403	10
2023-02-27	524.676	12
2023-02-28	745.455	9
2023-03-01	457.403	14
2023-03-02	663.786	14
2023-03-03	457.403	15
2023-03-04	457.403	4
2023-03-05	745.455	9
2023-03-06	529.239	13
2023-03-07	745.455	17
2023-03-08	457.403	9
2023-03-09	619.432	13
2023-03-10	619.432	14
2023-03-11	907.483	14
2023-03-12	1384.22	17
2023-03-13	1478.97	24
2023-03-14	1800.44	19
2023-03-15	1612.44	9
2023-03-16	644.272	16
2023-03-17	745.455	8
2023-03-18	907.483	15
2023-03-19	1040.95	9
2023-03-20	524.676	20
2023-03-21	739.028	12
2023-03-22	739.028	21
2023-03-23	745.455	24
2023-03-24	576.999	23
2023-03-25	457.403	8
2023-03-26	644.272	16
2023-03-27	745.455	16
2023-03-28	619.432	22
2023-03-29	524.676	11
2023-03-30	457.403	19
2023-03-31	812.727	14
2023-04-01	907.483	13
2023-04-02	524.676	6
2023-04-03	745.455	15
2023-04-04	745.455	13
2023-04-05	619.432	12
2023-04-06	739.028	11
2023-04-07	619.432	13
2023-04-08	524.676	8
2023-04-09	576.999	6
2023-04-10	457.403	18
2023-04-11	745.455	24
2023-04-12	745.455	11
2023-04-13	644.272	16
2023-04-14	907.483	14
2023-04-15	907.483	10
2023-04-16	812.727	13
2023-04-17	576.999	19
2023-04-18	619.432	20
2023-04-19	907.483	10
2023-04-20	619.432	11
2023-04-21	907.483	7
2023-04-22	457.403	9
2023-04-23	619.432	9
2023-04-24	745.455	14
2023-04-25	644.272	20
2023-04-26	372.496	14
2023-04-27	457.403	16
2023-04-28	457.403	15
2023-04-29	409.643	5
2023-04-30	290.828	6
2023-05-01	375.735	16
2023-05-02	230.547	13
2023-05-03	457.403	10
2023-05-04	409.643	10
2023-05-05	524.676	9
2023-05-06	457.403	7
2023-05-07	189.384	4
2023-05-08	116.204	8
2023-05-09	312.215	11
2023-05-10	324.735	8
2023-05-11	230.547	5
2023-05-12	264.455	11
2023-05-13	457.403	4
2023-05-14	372.496	9
2023-05-15	619.432	11
2023-05-16	619.432	6
2023-05-17	619.432	9
2023-05-18	619.432	8
2023-05-19	457.403	4
2023-05-20	619.432	7
2023-05-21	312.215	7
2023-05-22	457.403	9
2023-05-23	372.496	8
2023-05-24	576.999	4
2023-05-25	745.455	9
2023-05-26	907.483	6
2023-05-27	457.403	7
2023-05-28	457.403	7
2023-05-29	457.403	11
2023-05-30	457.403	14
2023-05-31	745.455	7
2023-06-01	619.432	10
2023-06-02	312.215	10
2023-06-03	312.215	3
2023-06-04	312.215	2
2023-06-05	375.735	10
2023-06-06	375.735	4
2023-06-07	457.403	6
2023-06-08	745.455	3
2023-06-09	230.547	7
2023-06-10	457.403	3
2023-06-11	457.403	5
2023-06-12	264.455	9
2023-06-13	324.735	6
2023-06-14	230.547	7
2023-06-15	457.403	7
2023-06-16	409.643	5
2023-06-17	409.643	6
2023-06-18	372.496	3
2023-06-19	230.547	9
2023-06-20	375.735	3
2023-06-21	230.547	1
2023-06-22	312.215	5
2023-06-23	189.384	1
2023-06-24	375.735	2
2023-06-25	529.239	2
2023-06-26	375.735	8
2023-06-27	312.215	1
2023-06-28	524.676	5
2023-06-29	375.735	2
2023-06-30	576.999	6
2023-07-01	409.643	2
2023-07-02	524.676	2
2023-07-03	739.028	1
2023-07-04	812.727	2
2023-07-05	739.028	2
2023-07-06	745.455	2
2023-07-07	457.403	4
2023-07-08	264.455	3
2023-07-09	269.419	3
2023-07-10	312.215	5
2023-07-11	230.547	4
2023-07-12	230.547	5
2023-07-13	189.384	3
2023-07-14	189.384	1
2023-07-15	230.547	1
2023-07-16	312.215	5
2023-07-17	375.735	3
2023-07-18	189.384	4
2023-07-19	230.547	1
2023-07-20	157.367	7
2023-07-21	312.215	8
2023-07-22	230.547	1
2023-07-23	375.735	2
2023-07-24	375.735	2
2023-07-25	745.455	9
2023-07-26	375.735	2
2023-07-27	663.786	10
2023-07-28	457.403	7
2023-07-29	619.432	2
2023-07-30	745.455	3
2023-07-31	457.403	3
2023-08-01	907.483	9
2023-08-02	1800.44	10
2023-08-03	1478.97	3
2023-08-04	907.483	9
2023-08-05	745.455	9
2023-08-06	907.483	8
2023-08-07	1228.95	8
2023-08-08	907.483	8
2023-08-09	745.455	15
2023-08-10	907.483	6
2023-08-11	872.496	10
2023-08-12	1040.95	13
2023-08-13	907.483	13
2023-08-14	1278.23	12
2023-08-15	1228.95	12
2023-08-16	1144.76	23
2023-08-17	1144.76	14
2023-08-18	1612.44	10
2023-08-19	1800.44	16
2023-08-20	2065.24	12
2023-08-21	1466.22	32
2023-08-22	1278.23	23
2023-08-23	1040.95	20
2023-08-24	1040.95	13
2023-08-25	907.483	30
2023-08-26	644.272	20
2023-08-27	644.272	12
2023-08-28	739.028	15
2023-08-29	739.028	26
2023-08-30	1478.97	29
2023-08-31	739.028	23
2023-09-01	907.483	25
2023-09-02	907.483	28
2023-09-03	1144.76	29
2023-09-04	739.028	21
2023-09-05	739.028	36
2023-09-06	1040.95	23
2023-09-07	872.496	20
2023-09-08	907.483	23
2023-09-09	739.028	19
2023-09-10	745.455	15
2023-09-11	907.483	23
2023-09-12	1278.23	15
2023-09-13	907.483	25
2023-09-14	739.028	24
2023-09-15	1040.95	22
2023-09-16	1228.95	22
2023-09-17	1800.44	17
2023-09-18	1278.23	24
2023-09-19	1228.95	15
2023-09-20	739.028	15
2023-09-21	907.483	22
2023-09-22	1278.23	13
2023-09-23	907.483	10
2023-09-24	907.483	12
2023-09-25	907.483	15
2023-09-26	739.028	11
2023-09-27	644.272	13
2023-09-28	644.272	11
2023-09-29	907.483	11
2023-09-30	1040.95	13
2023-10-01	1800.44	16
2023-10-02	739.028	15
2023-10-03	907.483	11
2023-10-04	644.272	18
2023-10-05	644.272	16
2023-10-06	1050	10
2023-10-07	576.999	11
2023-10-08	907.483	7
2023-10-09	1040.95	13
2023-10-10	907.483	10
2023-10-11	619.432	11
2023-10-12	644.272	15
2023-10-13	907.483	7
2023-10-14	644.272	2
2023-10-15	745.455	7
2023-10-16	697.694	11
2023-10-17	812.727	9
2023-10-18	812.727	7
2023-10-19	529.239	10
2023-10-20	457.403	5
2023-10-21	745.455	10
2023-10-22	745.455	13
2023-10-23	644.272	4
2023-10-24	457.403	8
2023-10-25	907.483	9
2023-10-26	524.676	14
2023-10-27	812.727	4
2023-10-28	907.483	5
2023-10-29	745.455	8
2023-10-30	290.828	7
2023-10-31	290.828	8
2023-11-01	457.403	6
2023-11-02	372.496	10
2023-11-03	739.028	6
2023-11-04	907.483	7
2023-11-05	907.483	6
2023-11-06	644.272	5
2023-11-07	457.403	5
2023-11-08	457.403	5
2023-11-09	372.496	8
2023-11-10	644.272	7
2023-11-11	907.483	6
2023-11-12	907.483	8
2023-11-13	739.028	11
2023-11-14	907.483	13
2023-11-15	872.496	11
2023-11-16	739.028	8
2023-11-17	1278.23	10
2023-11-18	1612.44	8
2023-11-19	1800.44	16
2023-11-20	1228.95	18
2023-11-21	872.496	9
2023-11-22	872.496	15
2023-11-23	812.727	17
2023-11-24	1050	15
2023-11-25	1949.73	7
2023-11-26	1800.44	17
2023-11-27	1278.23	29
2023-11-28	1144.76	21
2023-11-29	1278.23	27
2023-11-30	1278.23	13
2023-12-01	1466.22	32
2023-12-02	1800.44	9
2023-12-03	2535.99	20
2023-12-04	3199.07	25
2023-12-05	2104	29
2023-12-06	1466.22	28
2023-12-07	1040.95	25
2023-12-08	644.272	32
2023-12-09	1466.22	9
2023-12-10	3572.05	26
2023-12-11	3199.07	27
2023-12-12	2535.99	34
2023-12-13	1800.44	31
2023-12-14	1800.44	37
2023-12-15	1278.23	24
2023-12-16	2271.19	14
2023-12-17	2535.99	28
2023-12-18	1800.44	31
2023-12-19	3199.07	19
2023-12-20	2271.19	27
2023-12-21	2535.99	15
2023-12-22	3572.05	28
2023-12-23	3199.07	17
2023-12-24	1800.44	18
2023-12-25	1040.95	21
2023-12-26	1278.23	12
2023-12-27	739.028	18
2023-12-28	752.9	21
2023-12-29	619.432	18
2023-12-30	524.676	16
2023-12-31	907.483	14
2024-01-01	752.9	10
2024-01-02	940.896	20
2024-01-03	667.993	14
2024-01-04	379.488	15
2024-01-05	431.448	14
2024-01-06	379.488	6
2024-01-07	619.432	11
2024-01-08	312.215	9
2024-01-09	312.215	12
2024-01-10	372.496	7
2024-01-11	409.643	9
2024-01-12	372.496	8
2024-01-13	379.488	3
2024-01-14	457.403	5
2024-01-15	576.999	14
2024-01-16	1050	5
2024-01-17	1050	3
2024-01-18	812.727	5
2024-01-19	1612.44	4
2024-01-20	1144.76	4
2024-01-21	1478.97	3
2024-01-22	812.727	6
2024-01-23	907.483	4
2024-01-24	619.432	6
2024-01-25	644.272	9
2024-01-26	324.735	1
2024-01-27	529.239	0
2024-01-28	457.403	1
2024-01-29	264.455	8
2024-01-30	187.751	4
2024-01-31	221.659	10
2024-02-01	221.659	4
2024-02-02	239.036	7
2024-02-03	379.488	0
2024-02-04	457.403	5
2024-02-05	524.676	2
2024-02-06	264.455	1
2024-02-07	264.455	1
2024-02-08	187.751	2
2024-02-09	146.587	5
2024-02-10	82.4994	4
2024-02-11	111.724	1
2024-02-12	79.3187	0
2024-02-13	82.4994	5
2024-02-14	67.1851	0
2024-02-15	73.8851	6
2024-02-16	116.204	2
2024-02-17	67.7694	1
2024-02-18	47.6984	0
2024-02-19	41.5826	4
2024-02-20	41.5826	4
2024-02-21	67.7694	2
2024-02-22	95.456	2
2024-02-23	94.633	1
2024-02-24	104.07	1
2024-02-25	104.07	1
2024-02-26	73.8851	3
2024-02-27	52.4551	1
2024-02-28	52.4551	1
2024-02-29	73.8851	1
2024-03-01	41.5826	0
2024-03-02	48.1131	1
2024-03-03	37.2407	1
2024-03-04	33.8636	3
2024-03-05	30.6087	1
2024-03-06	33.8636	1
2024-03-07	30.6087	0
2024-03-08	34.4993	0
2024-03-09	39.9794	0
2024-03-10	30.6087	0
2024-03-11	29.5217	1
2024-03-12	29.5217	0
2024-03-13	29.5217	2
2024-03-14	29.5217	4
2024-03-15	29.5217	0
2024-03-16	29.5217	1
2024-03-17	29.5217	3
2024-03-18	58.5708	1
2024-03-19	37.2407	2
2024-03-20	33.8636	1
2024-03-21	39.9794	1
2024-03-22	37.2407	1
2024-03-23	52.4551	2
2024-03-24	52.4551	0
2024-03-25	29.5217	4
2024-03-26	20.9591	2
2024-03-27	26.4392	2
2024-03-28	26.4392	2
2024-03-29	26.4392	2
2024-03-30	34.1581	0
2024-03-31	31.9697	0
2024-04-01	24.2507	0
2024-04-02	31.9697	1
2024-04-03	29.5217	5
2024-04-04	34.1581	1
2024-04-05	58.5708	0
2024-04-06	37.2407	2
2024-04-07	34.1581	2
2024-04-08	24.2507	1
2024-04-09	31.9697	1
2024-04-10	24.2507	1
2024-04-11	24.2507	1
2024-04-12	42.8421	2
2024-04-13	45.0306	0
2024-04-14	58.5708	1
2024-04-15	34.1581	2
2024-04-16	47.6984	1
2024-04-17	67.1851	0
2024-04-18	73.8851	2
2024-04-19	82.4994	1
2024-04-20	58.5708	0
2024-04-21	67.7694	1
2024-04-22	104.07	0
2024-04-23	94.633	1
2024-04-24	94.633	2
2024-04-25	82.4994	0
2024-04-26	82.4994	0
2024-04-27	116.204	2
2024-04-28	82.4994	0
2024-04-29	47.6984	2
2024-04-30	58.5708	0
2024-05-01	33.8636	1
2024-05-02	39.9794	3
2024-05-03	68.4463	0
2024-05-04	47.6984	1
2024-05-05	29.5217	0
2024-05-06	58.5708	2
2024-05-07	67.1851	3
2024-05-08	79.3187	1
2024-05-09	68.4463	0
2024-05-10	67.1851	2
2024-05-11	94.633	3
2024-05-12	82.4994	3
2024-05-13	96.4094	5
2024-05-14	191.275	3
2024-05-15	94.633	6
2024-05-16	73.8851	5
2024-05-17	82.4994	5
2024-05-18	116.204	3
2024-05-19	94.633	6
2024-05-20	67.1851	2
2024-05-21	58.5708	3
2024-05-22	116.204	1
2024-05-23	116.204	3
2024-05-24	82.4994	7
2024-05-25	116.204	6
2024-05-26	111.724	3
2024-05-27	116.204	2
2024-05-28	116.204	3
2024-05-29	187.751	6
2024-05-30	133.295	9
2024-05-31	146.587	6
2024-06-01	133.295	2
2024-06-02	163.678	6
2024-06-03	230.547	8
2024-06-04	79.3187	3
2024-06-05	187.751	5
2024-06-06	206.474	8
2024-06-07	230.547	5
2024-06-08	230.547	9
2024-06-09	230.547	7
2024-06-10	336.692	8
2024-06-11	431.448	11
2024-06-12	439.768	6
2024-06-13	474.244	10
2024-06-14	372.496	7
2024-06-15	372.496	4
2024-06-16	372.496	4
2024-06-17	907.483	9
2024-06-18	812.727	10
2024-06-19	644.272	11
2024-06-20	872.496	10
2024-06-21	739.028	14
2024-06-22	812.727	10
2024-06-23	1040.95	7
2024-06-24	619.432	6
2024-06-25	1060.49	16
2024-06-26	752.9	7
2024-06-27	739.028	13
2024-06-28	907.483	5
2024-06-29	644.272	11
2024-06-30	907.483	10
2024-07-01	812.727	6
2024-07-02	739.028	7
2024-07-03	644.272	3
2024-07-04	524.676	9
2024-07-05	644.272	7
2024-07-06	739.028	5
2024-07-07	812.727	2
2024-07-08	409.643	11
2024-07-09	907.483	4
2024-07-10	1144.76	5
2024-07-11	1050	4
2024-07-12	739.028	10
2024-07-13	576.999	5
2024-07-14	745.455	7
2024-07-15	375.735	11
2024-07-16	290.828	6
2024-07-17	264.455	10
2024-07-18	375.735	5
2024-07-19	266.755	3
2024-07-20	264.455	7
2024-07-21	187.751	4
2024-07-22	206.474	8
2024-07-23	372.496	6
2024-07-24	524.676	9
2024-07-25	312.215	4
2024-07-26	372.496	7
2024-07-27	524.676	8
2024-07-28	372.496	4
2024-07-29	264.455	4
2024-07-30	290.828	7
2024-07-31	457.403	8
2024-08-01	457.403	8
2024-08-02	409.643	2
2024-08-03	372.496	6
2024-08-04	524.676	7
2024-08-05	524.676	13
2024-08-06	372.496	1
2024-08-07	457.403	6
2024-08-08	457.403	7
2024-08-09	439.768	10
2024-08-10	745.455	7
2024-08-11	644.272	5
2024-08-12	576.999	12
2024-08-13	745.455	3
2024-08-14	644.272	10
2024-08-15	524.676	7
2024-08-16	524.676	5
2024-08-17	745.455	5
2024-08-18	739.028	8
2024-08-19	457.403	7
2024-08-20	457.403	3
2024-08-21	644.272	5
2024-08-22	457.403	5
2024-08-23	372.496	10
2024-08-24	524.676	6
2024-08-25	576.999	8
2024-08-26	409.643	5
2024-08-27	644.272	8
2024-08-28	739.028	4
2024-08-29	812.727	2
2024-08-30	812.727	5
2024-08-31	812.727	4
2024-09-01	1144.76	7
2024-09-02	1144.76	10
2024-09-03	745.455	8
2024-09-04	745.455	4
2024-09-05	812.727	9
2024-09-06	907.483	5
2024-09-07	812.727	5
2024-09-08	1144.76	2
2024-09-09	907.483	8
2024-09-10	812.727	4
2024-09-11	644.272	5
2024-09-12	644.272	2
2024-09-13	644.272	8
2024-09-14	644.272	7
2024-09-15	739.028	9
2024-09-16	644.272	10
2024-09-17	907.483	7
2024-09-18	1050	7
2024-09-19	907.483	10
2024-09-20	644.272	10
2024-09-21	907.483	12
2024-09-22	644.272	8
2024-09-23	457.403	6
2024-09-24	644.272	7
2024-09-25	619.432	9
2024-09-26	739.028	5
2024-09-27	739.028	6
2024-09-28	524.676	7
2024-09-29	524.676	2
2024-09-30	872.496	9
2024-10-01	644.272	8
2024-10-02	619.432	8
2024-10-03	1040.95	14
2024-10-04	739.028	10
2024-10-05	644.272	8
2024-10-06	457.403	0

## Sheet: RSV
Date	Global concentration (copie/mL) 0,64*RS+0,36*RU	Number of positive
2022-10-18	4286.65	10
2022-10-19	4234.12	15
2022-10-20	1250.97	13
2022-10-21	2123.98	10
2022-10-22	3046.96	6
2022-10-23	2059.85	14
2022-10-24	2072.83	13
2022-10-25	1673.33	14
2022-10-26	2031.63	17
2022-10-27	2230.2	12
2022-10-28	3043.59	16
2022-10-29	1772.81	13
2022-10-30	1475.17	22
2022-10-31	1866.95	19
2022-11-01	2843.66	11
2022-11-02	6904.94	15
2022-11-03	16915.6	14
2022-11-04	6194.02	11
2022-11-05	4840.38	14
2022-11-06	6598.88	13
2022-11-07	6673.7	15
2022-11-08	2350.67	12
2022-11-09	2259.03	16
2022-11-10	3118.68	17
2022-11-11	4756.25	12
2022-11-12	2530.98	17
2022-11-13	4249.57	17
2022-11-14	6691.71	27
2022-11-15	3889.65	21
2022-11-16	2456.83	32
2022-11-17	5538.89	9
2022-11-18	6321.5	34
2022-11-19	14268.2	21
2022-11-20	12088.5	27
2022-11-21	41603.9	23
2022-11-22	27950.7	27
2022-11-23	35582.5	45
2022-11-24	46618.5	23
2022-11-25	21202.4	21
2022-11-26	26219.4	25
2022-11-27	34679.4	27
2022-11-28	17373.5	38
2022-11-29	14082.7	41
2022-11-30	13146.8	28
2022-12-01	8902.73	31
2022-12-02	8857.76	27
2022-12-03	5745.35	19
2022-12-04	6141.95	28
2022-12-05	2463.65	35
2022-12-06	864.824	27
2022-12-07	609.763	21
2022-12-08	274.19	22
2022-12-09	236.529	27
2022-12-10	172.17	16
2022-12-11	405.681	16
2022-12-12	3936.71	27
2022-12-13	6461.01	14
2022-12-14	4611.92	19
2022-12-15	5004.67	12
2022-12-16	5979.3	23
2022-12-17	8037.58	19
2022-12-18	6600.38	11
2022-12-19	16719.5	29
2022-12-20	13024.3	21
2022-12-21	13057.6	14
2022-12-22	11834.4	15
2022-12-23	6544.79	17
2022-12-24	5124.76	20
2022-12-25	3719.68	16
2022-12-26	3308.74	21
2022-12-27	6339.94	20
2022-12-28	2931.83	15
2022-12-29	2477.28	16
2022-12-30	1423.42	14
2022-12-31	1033.02	9
2023-01-01	483.737	13
2023-01-02	1257.27	14
2023-01-03	3369.48	12
2023-01-04	3483.32	8
2023-01-05	5248.41	9
2023-01-06	4528.79	13
2023-01-07	4528.79	11
2023-01-08	4123.07	4
2023-01-09	2768.24	8
2023-01-10	2746.07	3
2023-01-11	2722.34	6
2023-01-12	2434.47	3
2023-01-13	2070.85	6
2023-01-14	2651.95	3
2023-01-15	982.55	2
2023-01-16	3945.74	4
2023-01-17	3180.63	4
2023-01-18	4255.69	9
2023-01-19	2127.12	0
2023-01-20	2288.89	3
2023-01-21	3093.59	5
2023-01-22	1993.23	4
2023-01-23	2339.05	4
2023-01-24	2468.1	7
2023-01-25	2617.51	5
2023-01-26	2182.59	4
2023-01-27	3561.64	2
2023-01-28	2995.79	2
2023-01-29	2609.49	5
2023-01-30	1400.68	2
2023-01-31	762.778	4
2023-02-01	384.467	4
2023-02-02	116.204	3
2023-02-03	116.204	2
2023-02-04	116.204	1
2023-02-05	116.204	3
2023-02-06	58.5708	5
2023-02-07	58.5708	5
2023-02-08	58.5708	1
2023-02-09	58.5708	4
2023-02-10	58.5708	3
2023-02-11	58.5708	4
2023-02-12	58.5708	3
2023-02-13	58.5708	2
2023-02-14	58.5708	4
2023-02-15	58.5708	3
2023-02-16	58.5708	2
2023-02-17	58.5708	1
2023-02-18	58.5708	1
2023-02-19	58.5708	0
2023-02-20	58.5708	2
2023-02-21	58.5708	1
2023-02-22	58.5708	4
2023-02-23	58.5708	2
2023-02-24	58.5708	1
2023-02-25	58.5708	0
2023-02-26	58.5708	1
2023-02-27	58.5708	0
2023-02-28	58.5708	0
2023-03-01	58.5708	1
2023-03-02	58.5708	2
2023-03-03	58.5708	5
2023-03-04	58.5708	1
2023-03-05	58.5708	0
2023-03-06	58.5708	0
2023-03-07	58.5708	0
2023-03-08	58.5708	1
2023-03-09	58.5708	2
2023-03-10	58.5708	1
2023-03-11	58.5708	1
2023-03-12	58.5708	1
2023-03-13	58.5708	1
2023-03-14	58.5708	0
2023-03-15	58.5708	0
2023-03-16	58.5708	0
2023-03-17	58.5708	1
2023-03-18	58.5708	1
2023-03-19	58.5708	1
2023-03-20	58.5708	1
2023-03-21	58.5708	1
2023-03-22	58.5708	1
2023-03-23	58.5708	1
2023-03-24	58.5708	2
2023-03-25	58.5708	0
2023-03-26	58.5708	0
2023-03-27	58.5708	0
2023-03-28	58.5708	0
2023-03-29	58.5708	1
2023-03-30	58.5708	0
2023-03-31	58.5708	0
2023-04-01	58.5708	0
2023-04-02	58.5708	0
2023-04-03	58.5708	0
2023-04-04	58.5708	0
2023-04-05	58.5708	0
2023-04-06	58.5708	1
2023-04-07	58.5708	0
2023-04-08	58.5708	0
2023-04-09	58.5708	0
2023-04-10	58.5708	0
2023-04-11	58.5708	1
2023-04-12	58.5708	2
2023-04-13	58.5708	0
2023-04-14	58.5708	0
2023-04-15	58.5708	0
2023-04-16	58.5708	0
2023-04-17	58.5708	0
2023-04-18	58.5708	0
2023-04-19	58.5708	0
2023-04-20	58.5708	0
2023-04-21	58.5708	0
2023-04-22	58.5708	0
2023-04-23	58.5708	1
2023-04-24	58.5708	0
2023-04-25	58.5708	0
2023-04-26	58.5708	3
2023-04-27	58.5708	0
2023-04-28	58.5708	0
2023-04-29	58.5708	0
2023-04-30	58.5708	0
2023-05-01	58.5708	0
2023-05-02	58.5708	0
2023-05-03	58.5708	0
2023-05-04	58.5708	0
2023-05-05	58.5708	0
2023-05-06	58.5708	0
2023-05-07	58.5708	0
2023-05-08	58.5708	0
2023-05-09	58.5708	0
2023-05-10	58.5708	0
2023-05-11	58.5708	0
2023-05-12	58.5708	0
2023-05-13	58.5708	0
2023-05-14	58.5708	0
2023-05-15	58.5708	0
2023-05-16	58.5708	0
2023-05-17	58.5708	0
2023-05-18	58.5708	0
2023-05-19	58.5708	0
2023-05-20	58.5708	0
2023-05-21	58.5708	0
2023-05-22	58.5708	0
2023-05-23	58.5708	0
2023-05-24	58.5708	0
2023-05-25	58.5708	0
2023-05-26	58.5708	0
2023-05-27	58.5708	0
2023-05-28	58.5708	0
2023-05-29	58.5708	0
2023-05-30	58.5708	0
2023-05-31	58.5708	0
2023-06-01	58.5708	0
2023-06-02	58.5708	0
2023-06-03	58.5708	0
2023-06-04	58.5708	0
2023-06-05	58.5708	0
2023-06-06	58.5708	0
2023-06-07	58.5708	1
2023-06-08	58.5708	0
2023-06-09	58.5708	0
2023-06-10	58.5708	0
2023-06-11	58.5708	0
2023-06-12	58.5708	1
2023-06-13	58.5708	0
2023-06-14	58.5708	0
2023-06-15	58.5708	0
2023-06-16	58.5708	0
2023-06-17	58.5708	0
2023-06-18	58.5708	0
2023-06-19	58.5708	0
2023-06-20	58.5708	0
2023-06-21	58.5708	0
2023-06-22	58.5708	0
2023-06-23	58.5708	0
2023-06-24	58.5708	0
2023-06-25	58.5708	0
2023-06-26	58.5708	0
2023-06-27	58.5708	0
2023-06-28	58.5708	0
2023-06-29	58.5708	0
2023-06-30	58.5708	0
2023-07-01	58.5708	0
2023-07-02	58.5708	0
2023-07-03	58.5708	0
2023-07-04	58.5708	0
2023-07-05	58.5708	1
2023-07-06	58.5708	0
2023-07-07	58.5708	0
2023-07-08	58.5708	0
2023-07-09	58.5708	0
2023-07-10	58.5708	0
2023-07-11	58.5708	0
2023-07-12	58.5708	2
2023-07-13	58.5708	0
2023-07-14	58.5708	0
2023-07-15	58.5708	0
2023-07-16	58.5708	0
2023-07-17	58.5708	0
2023-07-18	58.5708	0
2023-07-19	58.5708	0
2023-07-20	58.5708	0
2023-07-21	58.5708	1
2023-07-22	58.5708	0
2023-07-23	58.5708	0
2023-07-24	58.5708	0
2023-07-25	58.5708	0
2023-07-26	58.5708	0
2023-07-27	58.5708	0
2023-07-28	58.5708	1
2023-07-29	58.5708	0
2023-07-30	58.5708	0
2023-07-31	58.5708	0
2023-08-01	58.5708	0
2023-08-02	58.5708	0
2023-08-03	58.5708	0
2023-08-04	58.5708	0
2023-08-05	58.5708	0
2023-08-06	58.5708	0
2023-08-07	58.5708	0
2023-08-08	58.5708	0
2023-08-09	58.5708	0
2023-08-10	58.5708	1
2023-08-11	58.5708	0
2023-08-12	58.5708	0
2023-08-13	58.5708	0
2023-08-14	58.5708	0
2023-08-15	58.5708	0
2023-08-16	58.5708	0
2023-08-17	58.5708	0
2023-08-18	58.5708	0
2023-08-19	58.5708	0
2023-08-20	58.5708	0
2023-08-21	58.5708	0
2023-08-22	58.5708	0
2023-08-23	58.5708	0
2023-08-24	58.5708	0
2023-08-25	58.5708	0
2023-08-26	58.5708	0
2023-08-27	58.5708	0
2023-08-28	58.5708	0
2023-08-29	58.5708	0
2023-08-30	58.5708	0
2023-08-31	58.5708	0
2023-09-01	58.5708	1
2023-09-02	58.5708	0
2023-09-03	58.5708	0
2023-09-04	58.5708	0
2023-09-05	58.5708	0
2023-09-06	58.5708	0
2023-09-07	58.5708	0
2023-09-08	58.5708	0
2023-09-09	58.5708	0
2023-09-10	58.5708	0
2023-09-11	58.5708	0
2023-09-12	58.5708	0
2023-09-13	58.5708	0
2023-09-14	58.5708	0
2023-09-15	58.5708	0
2023-09-16	58.5708	0
2023-09-17	58.5708	0
2023-09-18	58.5708	0
2023-09-19	58.5708	0
2023-09-20	58.5708	0
2023-09-21	58.5708	0
2023-09-22	58.5708	0
2023-09-23	58.5708	0
2023-09-24	58.5708	0
2023-09-25	58.5708	0
2023-09-26	58.5708	0
2023-09-27	58.5708	0
2023-09-28	58.5708	0
2023-09-29	58.5708	0
2023-09-30	58.5708	1
2023-10-01	58.5708	0
2023-10-02	58.5708	0
2023-10-03	58.5708	0
2023-10-04	58.5708	0
2023-10-05	58.5708	0
2023-10-06	58.5708	1
2023-10-07	58.5708	0
2023-10-08	58.5708	0
2023-10-09	58.5708	0
2023-10-10	58.5708	0
2023-10-11	58.5708	0
2023-10-12	58.5708	1
2023-10-13	58.5708	2
2023-10-14	58.5708	0
2023-10-15	58.5708	1
2023-10-16	58.5708	1
2023-10-17	58.5708	1
2023-10-18	58.5708	3
2023-10-19	58.5708	1
2023-10-20	58.5708	1
2023-10-21	58.5708	1
2023-10-22	58.5708	2
2023-10-23	58.5708	2
2023-10-24	58.5708	1
2023-10-25	58.5708	1
2023-10-26	58.5708	2
2023-10-27	58.5708	3
2023-10-28	58.5708	2
2023-10-29	58.5708	1
2023-10-30	58.5708	3
2023-10-31	58.5708	1
2023-11-01	58.5708	3
2023-11-02	58.5708	2
2023-11-03	58.5708	2
2023-11-04	58.5708	3
2023-11-05	58.5708	2
2023-11-06	58.5708	1
2023-11-07	58.5708	1
2023-11-08	58.5708	3
2023-11-09	58.5708	3
2023-11-10	58.5708	2
2023-11-11	58.5708	2
2023-11-12	58.5708	4
2023-11-13	58.5708	5
2023-11-14	58.5708	6
2023-11-15	58.5708	8
2023-11-16	58.5708	4
2023-11-17	58.5708	5
2023-11-18	58.5708	4
2023-11-19	58.5708	10
2023-11-20	58.5708	18
2023-11-21	58.5708	16
2023-11-22	58.5708	9
2023-11-23	58.5708	14
2023-11-24	58.5708	10
2023-11-25	58.5708	13
2023-11-26	58.5708	9
2023-11-27	58.5708	30
2023-11-28	58.5708	15
2023-11-29	58.5708	18
2023-11-30	615.378	11
2023-12-01	717.438	32
2023-12-02	1610.28	14
2023-12-03	2245.97	28
2023-12-04	7144.85	26
2023-12-05	5686.56	24
2023-12-06	9709.99	32
2023-12-07	5641.53	25
2023-12-08	2599.13	25
2023-12-09	7522.19	17
2023-12-10	10131.8	41
2023-12-11	19686.6	36
2023-12-12	22522.8	26
2023-12-13	8747.22	28
2023-12-14	8362.86	31
2023-12-15	6900.6	23
2023-12-16	17175.5	23
2023-12-17	16247.8	26
2023-12-18	8748.14	23
2023-12-19	10699.9	25
2023-12-20	4181.69	36
2023-12-21	6302.07	30
2023-12-22	11836.4	25
2023-12-23	11385.7	12
2023-12-24	4365.62	14
2023-12-25	12737.9	19
2023-12-26	15902.1	24
2023-12-27	14113.3	15
2023-12-28	12427.2	15
2023-12-29	7838.5	17
2023-12-30	10510.5	23
2023-12-31	14169.4	15
2024-01-01	9597.35	18
2024-01-02	2967.17	17
2024-01-03	1848.78	19
2024-01-04	1638.64	11
2024-01-05	221.227	15
2024-01-06	120.482	13
2024-01-07	58.5708	15
2024-01-08	58.5708	14
2024-01-09	58.5708	9
2024-01-10	58.5708	11
2024-01-11	58.5708	9
2024-01-12	58.5708	7
2024-01-13	58.5708	1
2024-01-14	58.5708	6
2024-01-15	58.5708	9
2024-01-16	58.5708	5
2024-01-17	58.5708	6
2024-01-18	58.5708	11
2024-01-19	58.5708	5
2024-01-20	58.5708	2
2024-01-21	230.547	5
2024-01-22	786.796	6
2024-01-23	412.316	6
2024-01-24	274.596	2
2024-01-25	267.743	10
2024-01-26	58.5708	6
2024-01-27	448.187	6
2024-01-28	230.547	6
2024-01-29	58.5708	1
2024-01-30	58.5708	5
2024-01-31	58.5708	5
2024-02-01	58.5708	1
2024-02-02	58.5708	0
2024-02-03	58.5708	3
2024-02-04	58.5708	2
2024-02-05	58.5708	3
2024-02-06	58.5708	6
2024-02-07	58.5708	4
2024-02-08	58.5708	3
2024-02-09	58.5708	6
2024-02-10	58.5708	2
2024-02-11	58.5708	2
2024-02-12	58.5708	2
2024-02-13	58.5708	1
2024-02-14	58.5708	1
2024-02-15	58.5708	3
2024-02-16	58.5708	1
2024-02-17	58.5708	2
2024-02-18	58.5708	5
2024-02-19	58.5708	0
2024-02-20	58.5708	2
2024-02-21	58.5708	3
2024-02-22	58.5708	1
2024-02-23	58.5708	3
2024-02-24	58.5708	1
2024-02-25	58.5708	3
2024-02-26	58.5708	4
2024-02-27	58.5708	4
2024-02-28	58.5708	3
2024-02-29	58.5708	6
2024-03-01	58.5708	1
2024-03-02	58.5708	0
2024-03-03	58.5708	3
2024-03-04	58.5708	0
2024-03-05	58.5708	3
2024-03-06	58.5708	1
2024-03-07	58.5708	0
2024-03-08	58.5708	2
2024-03-09	58.5708	0
2024-03-10	58.5708	2
2024-03-11	58.5708	2
2024-03-12	58.5708	0
2024-03-13	58.5708	1
2024-03-14	58.5708	1
2024-03-15	58.5708	3
2024-03-16	58.5708	0
2024-03-17	58.5708	1
2024-03-18	58.5708	0
2024-03-19	58.5708	3
2024-03-20	58.5708	1
2024-03-21	58.5708	1
2024-03-22	58.5708	0
2024-03-23	58.5708	1
2024-03-24	58.5708	1
2024-03-25	58.5708	1
2024-03-26	58.5708	0
2024-03-27	58.5708	2
2024-03-28	58.5708	0
2024-03-29	58.5708	0
2024-03-30	58.5708	0
2024-03-31	58.5708	0
2024-04-01	58.5708	0
2024-04-02	58.5708	1
2024-04-03	58.5708	0
2024-04-04	58.5708	0
2024-04-05	58.5708	0
2024-04-06	58.5708	1
2024-04-07	58.5708	0
2024-04-08	58.5708	0
2024-04-09	58.5708	1
2024-04-10	58.5708	1
2024-04-11	58.5708	0
2024-04-12	58.5708	0
2024-04-13	58.5708	0
2024-04-14	58.5708	0
2024-04-15	58.5708	0
2024-04-16	58.5708	0
2024-04-17	58.5708	0
2024-04-18	58.5708	0
2024-04-19	58.5708	1
2024-04-20	58.5708	0
2024-04-21	58.5708	1
2024-04-22	58.5708	0
2024-04-23	58.5708	0
2024-04-24	58.5708	1
2024-04-25	58.5708	0
2024-04-26	58.5708	0
2024-04-27	58.5708	1
2024-04-28	58.5708	0
2024-04-29	58.5708	0
2024-04-30	58.5708	0
2024-05-01	58.5708	0
2024-05-02	58.5708	0
2024-05-03	58.5708	0
2024-05-04	58.5708	0
2024-05-05	58.5708	0
2024-05-06	58.5708	0
2024-05-07	58.5708	0
2024-05-08	58.5708	0
2024-05-09	58.5708	0
2024-05-10	58.5708	0
2024-05-11	58.5708	0
2024-05-12	58.5708	0
2024-05-13	58.5708	0
2024-05-14	58.5708	0
2024-05-15	58.5708	0
2024-05-16	58.5708	0
2024-05-17	58.5708	0
2024-05-18	58.5708	0
2024-05-19	58.5708	0
2024-05-20	58.5708	0
2024-05-21	58.5708	0
2024-05-22	58.5708	0
2024-05-23	58.5708	0
2024-05-24	58.5708	0
2024-05-25	58.5708	0
2024-05-26	58.5708	0
2024-05-27	58.5708	0
2024-05-28	58.5708	0
2024-05-29	58.5708	0
2024-05-30	58.5708	0
2024-05-31	58.5708	0
2024-06-01	58.5708	0
2024-06-02	58.5708	0
2024-06-03	58.5708	0
2024-06-04	58.5708	0
2024-06-05	58.5708	4
2024-06-06	58.5708	0
2024-06-07	58.5708	0
2024-06-08	58.5708	0
2024-06-09	58.5708	0
2024-06-10	58.5708	0
2024-06-11	58.5708	0
2024-06-12	58.5708	1
2024-06-13	58.5708	0
2024-06-14	58.5708	0
2024-06-15	58.5708	0
2024-06-16	58.5708	0
2024-06-17	58.5708	0
2024-06-18	58.5708	0
2024-06-19	58.5708	0
2024-06-20	58.5708	0
2024-06-21	58.5708	0
2024-06-22	58.5708	0
2024-06-23	58.5708	0
2024-06-24	58.5708	0
2024-06-25	58.5708	0
2024-06-26	58.5708	0
2024-06-27	58.5708	0
2024-06-28	58.5708	0
2024-06-29	58.5708	0
2024-06-30	58.5708	0
2024-07-01	58.5708	0
2024-07-02	58.5708	0
2024-07-03	58.5708	0
2024-07-04	58.5708	0
2024-07-05	58.5708	0
2024-07-06	58.5708	0
2024-07-07	58.5708	1
2024-07-08	58.5708	0
2024-07-09	58.5708	0
2024-07-10	58.5708	0
2024-07-11	58.5708	0
2024-07-12	58.5708	0
2024-07-13	58.5708	0
2024-07-14	58.5708	0
2024-07-15	58.5708	0
2024-07-16	58.5708	0
2024-07-17	58.5708	5
2024-07-18	58.5708	0
2024-07-19	58.5708	0
2024-07-20	58.5708	0
2024-07-21	58.5708	0
2024-07-22	58.5708	0
2024-07-23	58.5708	0
2024-07-24	58.5708	0
2024-07-25	58.5708	0
2024-07-26	58.5708	0
2024-07-27	58.5708	1
2024-07-28	58.5708	0
2024-07-29	58.5708	0
2024-07-30	58.5708	0
2024-07-31	58.5708	0
2024-08-01	58.5708	0
2024-08-02	58.5708	0
2024-08-03	58.5708	0
2024-08-04	58.5708	0
2024-08-05	58.5708	0
2024-08-06	58.5708	0
2024-08-07	58.5708	0
2024-08-08	58.5708	0
2024-08-09	58.5708	0
2024-08-10	58.5708	0
2024-08-11	58.5708	0
2024-08-12	58.5708	0
2024-08-13	58.5708	0
2024-08-14	58.5708	0
2024-08-15	58.5708	0
2024-08-16	58.5708	0
2024-08-17	58.5708	0
2024-08-18	58.5708	0
2024-08-19	58.5708	0
2024-08-20	58.5708	0
2024-08-21	58.5708	0
2024-08-22	58.5708	0
2024-08-23	58.5708	0
2024-08-24	58.5708	0
2024-08-25	58.5708	0
2024-08-26	58.5708	0
2024-08-27	58.5708	0
2024-08-28	58.5708	0
2024-08-29	58.5708	0
2024-08-30	58.5708	0
2024-08-31	58.5708	0
2024-09-01	58.5708	0
2024-09-02	58.5708	0
2024-09-03	58.5708	1
2024-09-04	58.5708	0
2024-09-05	58.5708	0
2024-09-06	58.5708	0
2024-09-07	58.5708	0
2024-09-08	58.5708	0
2024-09-09	58.5708	0
2024-09-10	58.5708	0
2024-09-11	58.5708	0
2024-09-12	58.5708	0
2024-09-13	58.5708	0
2024-09-14	58.5708	0
2024-09-15	58.5708	0

## Sheet: Flu
Date	Global concentration (copie/mL) 0,64*RS+0,36*RU	Number of positive
2022-11-27	134.479	10
2022-11-28	529.339	7
2022-11-29	858.562	5
2022-11-30	1703.38	3
2022-12-01	5950.52	11
2022-12-02	6910.76	13
2022-12-03	4250.08	7
2022-12-04	5459.94	15
2022-12-05	5363.56	8
2022-12-06	5459.94	15
2022-12-07	6696.04	8
2022-12-08	7586.16	23
2022-12-09	5425.59	23
2022-12-10	4300.8	15
2022-12-11	3754.62	21
2022-12-12	2650.12	27
2022-12-13	3384.12	34
2022-12-14	2969.4	42
2022-12-15	4982.91	50
2022-12-16	5353.97	50
2022-12-17	5433.04	39
2022-12-18	5989.35	57
2022-12-19	6723.83	63
2022-12-20	6622.91	77
2022-12-21	5742.95	55
2022-12-22	4450.2	76
2022-12-23	3935.88	55
2022-12-24	1903.81	68
2022-12-25	1961.11	62
2022-12-26	1605.29	76
2022-12-27	1439.35	48
2022-12-28	1264.55	40
2022-12-29	601.462	52
2022-12-30	468.352	46
2022-12-31	559.855	45
2023-01-01	655.489	38
2023-01-02	590.361	39
2023-01-03	877.178	43
2023-01-04	1125.41	29
2023-01-05	952.617	16
2023-01-06	1470.91	20
2023-01-07	1079.57	17
2023-01-08	1458.22	24
2023-01-09	1479.4	19
2023-01-10	1563.77	17
2023-01-11	1364.07	23
2023-01-12	1372.97	9
2023-01-13	829.085	18
2023-01-14	986.251	12
2023-01-15	1171.51	14
2023-01-16	431.053	16
2023-01-17	1428.55	9
2023-01-18	356.099	20
2023-01-19	825.266	9
2023-01-20	1001.69	13
2023-01-21	1254.25	19
2023-01-22	1250.04	10
2023-01-23	1211.22	12
2023-01-24	1938.51	11
2023-01-25	2784.09	22
2023-01-26	3356.42	23
2023-01-27	2568.65	14
2023-01-28	3417.54	26
2023-01-29	4345.03	32
2023-01-30	4853.04	31
2023-01-31	3308.47	36
2023-02-01	3770.59	22
2023-02-02	2712.2	25
2023-02-03	3447.62	19
2023-02-04	4339.2	26
2023-02-05	4068.62	28
2023-02-06	2359.26	25
2023-02-07	1838.53	31
2023-02-08	1400.77	39
2023-02-09	1003.5	38
2023-02-10	904.83	43
2023-02-11	1063.34	37
2023-02-12	882.884	33
2023-02-13	920.933	47
2023-02-14	1982.29	40
2023-02-15	2812.99	40
2023-02-16	2202.71	47
2023-02-17	1956.92	42
2023-02-18	1596.18	31
2023-02-19	1286.42	25
2023-02-20	1495.54	44
2023-02-21	746.974	25
2023-02-22	555.295	31
2023-02-23	522.886	15
2023-02-24	436.323	22
2023-02-25	416.86	23
2023-02-26	289.242	6
2023-02-27	496.31	9
2023-02-28	356.722	14
2023-03-01	459.961	13
2023-03-02	205.974	8
2023-03-03	202.414	14
2023-03-04	342.743	15
2023-03-05	317.195	6
2023-03-06	167.602	12
2023-03-07	365.687	14
2023-03-08	411.68	12
2023-03-09	509.909	6
2023-03-10	564.505	4
2023-03-11	436.071	11
2023-03-12	240.229	11
2023-03-13	279.958	11
2023-03-14	848.701	8
2023-03-15	648.938	6
2023-03-16	741.103	4
2023-03-17	2286.4	11
2023-03-18	125.689	6
2023-03-19	70.8708	10
2023-03-20	128.169	3
2023-03-21	195.688	7
2023-03-22	142.42	11
2023-03-23	87.134	8
2023-03-24	162.487	7
2023-03-25	58.5708	2
2023-03-26	74.7195	8
2023-03-27	58.5708	5
2023-03-28	113.054	3
2023-03-29	177.603	4
2023-03-30	345.507	6
2023-03-31	230.345	4
2023-04-01	227.497	0
2023-04-02	58.5708	4
2023-04-03	58.5708	2
2023-04-04	58.5708	2
2023-04-05	58.5708	3
2023-04-06	58.5708	0
2023-04-07	58.5708	2
2023-04-08	58.5708	3
2023-04-09	58.5708	1
2023-04-10	58.5708	2
2023-04-11	58.5708	1
2023-04-12	58.5708	0
2023-04-13	58.5708	2
2023-04-14	58.5708	3
2023-04-15	58.5708	1
2023-04-16	58.5708	1
2023-04-17	58.5708	1
2023-04-18	58.5708	1
2023-04-19	58.5708	2
2023-04-20	58.5708	0
2023-04-21	58.5708	2
2023-04-22	58.5708	1
2023-04-23	58.5708	1
2023-04-24	58.5708	2
2023-04-25	58.5708	0
2023-04-26	58.5708	0
2023-04-27	58.5708	1
2023-04-28	58.5708	1
2023-04-29	58.5708	2
2023-04-30	58.5708	3
2023-05-01	58.5708	3
2023-05-02	58.5708	1
2023-05-03	58.5708	1
2023-05-04	58.5708	0
2023-05-05	58.5708	3
2023-05-06	58.5708	0
2023-05-07	58.5708	0
2023-05-08	58.5708	0
2023-05-09	58.5708	0
2023-05-10	58.5708	1
2023-05-11	58.5708	0
2023-05-12	58.5708	0
2023-05-13	58.5708	0
2023-05-14	58.5708	0
2023-05-15	58.5708	0
2023-05-16	58.5708	1
2023-05-17	58.5708	0
2023-05-18	58.5708	0
2023-05-19	58.5708	0
2023-05-20	58.5708	0
2023-05-21	58.5708	0
2023-05-22	58.5708	0
2023-05-23	58.5708	0
2023-05-24	58.5708	0
2023-05-25	58.5708	0
2023-05-26	58.5708	2
2023-05-27	58.5708	1
2023-05-28	58.5708	0
2023-05-29	58.5708	1
2023-05-30	58.5708	0
2023-05-31	58.5708	0
2023-06-01	58.5708	0
2023-06-02	58.5708	0
2023-06-03	58.5708	0
2023-06-04	58.5708	1
2023-06-05	58.5708	0
2023-06-06	58.5708	1
2023-06-07	58.5708	0
2023-06-08	58.5708	0
2023-06-09	58.5708	0
2023-06-10	58.5708	0
2023-06-11	58.5708	0
2023-06-12	58.5708	0
2023-06-13	58.5708	0
2023-06-14	58.5708	0
2023-06-15	58.5708	0
2023-06-16	58.5708	0
2023-06-17	58.5708	0
2023-06-18	58.5708	1
2023-06-19	58.5708	0
2023-06-20	58.5708	0
2023-06-21	58.5708	1
2023-06-22	58.5708	0
2023-06-23	58.5708	0
2023-06-24	58.5708	0
2023-06-25	58.5708	0
2023-06-26	58.5708	0
2023-06-27	58.5708	0
2023-06-28	58.5708	0
2023-06-29	58.5708	0
2023-06-30	58.5708	0
2023-07-01	58.5708	0
2023-07-02	58.5708	0
2023-07-03	58.5708	0
2023-07-04	58.5708	0
2023-07-05	58.5708	0
2023-07-06	58.5708	0
2023-07-07	58.5708	0
2023-07-08	58.5708	0
2023-07-09	58.5708	0
2023-07-10	58.5708	2
2023-07-11	58.5708	0
2023-07-12	58.5708	0
2023-07-13	58.5708	0
2023-07-14	58.5708	0
2023-07-15	58.5708	0
2023-07-16	58.5708	0
2023-07-17	58.5708	0
2023-07-18	58.5708	0
2023-07-19	58.5708	0
2023-07-20	58.5708	0
2023-07-21	58.5708	0
2023-07-22	58.5708	0
2023-07-23	58.5708	0
2023-07-24	58.5708	0
2023-07-25	58.5708	0
2023-07-26	58.5708	0
2023-07-27	58.5708	0
2023-07-28	58.5708	0
2023-07-29	58.5708	0
2023-07-30	58.5708	0
2023-07-31	58.5708	0
2023-08-01	58.5708	0
2023-08-02	58.5708	0
2023-08-03	58.5708	0
2023-08-04	58.5708	0
2023-08-05	58.5708	0
2023-08-06	58.5708	0
2023-08-07	58.5708	0
2023-08-08	58.5708	0
2023-08-09	58.5708	0
2023-08-10	58.5708	0
2023-08-11	58.5708	0
2023-08-12	58.5708	0
2023-08-13	58.5708	0
2023-08-14	58.5708	0
2023-08-15	58.5708	0
2023-08-16	58.5708	0
2023-08-17	58.5708	0
2023-08-18	58.5708	1
2023-08-19	58.5708	0
2023-08-20	58.5708	0
2023-08-21	58.5708	0
2023-08-22	58.5708	0
2023-08-23	58.5708	2
2023-08-24	58.5708	0
2023-08-25	58.5708	1
2023-08-26	58.5708	0
2023-08-27	58.5708	0
2023-08-28	58.5708	0
2023-08-29	58.5708	0
2023-08-30	58.5708	0
2023-08-31	58.5708	1
2023-09-01	58.5708	0
2023-09-02	58.5708	1
2023-09-03	58.5708	0
2023-09-04	58.5708	0
2023-09-05	58.5708	0
2023-09-06	58.5708	0
2023-09-07	58.5708	2
2023-09-08	58.5708	0
2023-09-09	58.5708	1
2023-09-10	58.5708	0
2023-09-11	58.5708	0
2023-09-12	58.5708	0
2023-09-13	58.5708	0
2023-09-14	58.5708	0
2023-09-15	58.5708	0
2023-09-16	58.5708	0
2023-09-17	58.5708	1
2023-09-18	58.5708	1
2023-09-19	58.5708	0
2023-09-20	58.5708	0
2023-09-21	58.5708	0
2023-09-22	58.5708	0
2023-09-23	58.5708	0
2023-09-24	58.5708	0
2023-09-25	58.5708	0
2023-09-26	58.5708	0
2023-09-27	58.5708	0
2023-09-28	58.5708	0
2023-09-29	58.5708	0
2023-09-30	58.5708	0
2023-10-01	58.5708	1
2023-10-02	58.5708	0
2023-10-03	58.5708	0
2023-10-04	58.5708	0
2023-10-05	58.5708	0
2023-10-06	58.5708	0
2023-10-07	58.5708	0
2023-10-08	58.5708	0
2023-10-09	58.5708	0
2023-10-10	58.5708	0
2023-10-11	58.5708	1
2023-10-12	58.5708	1
2023-10-13	58.5708	0
2023-10-14	58.5708	1
2023-10-15	58.5708	0
2023-10-16	58.5708	0
2023-10-17	58.5708	0
2023-10-18	58.5708	0
2023-10-19	58.5708	0
2023-10-20	58.5708	0
2023-10-21	58.5708	1
2023-10-22	58.5708	2
2023-10-23	58.5708	0
2023-10-24	58.5708	0
2023-10-25	58.5708	0
2023-10-26	58.5708	1
2023-10-27	58.5708	0
2023-10-28	58.5708	0
2023-10-29	58.5708	0
2023-10-30	58.5708	1
2023-10-31	58.5708	2
2023-11-01	58.5708	1
2023-11-02	58.5708	0
2023-11-03	58.5708	1
2023-11-04	58.5708	1
2023-11-05	58.5708	1
2023-11-06	58.5708	1
2023-11-07	58.5708	1
2023-11-08	58.5708	2
2023-11-09	58.5708	2
2023-11-10	58.5708	0
2023-11-11	58.5708	0
2023-11-12	58.5708	3
2023-11-13	58.5708	2
2023-11-14	58.5708	0
2023-11-15	58.5708	0
2023-11-16	58.5708	3
2023-11-17	58.5708	1
2023-11-18	58.5708	3
2023-11-19	58.5708	2
2023-11-20	58.5708	5
2023-11-21	58.5708	5
2023-11-22	58.5708	4
2023-11-23	58.5708	7
2023-11-24	58.5708	5
2023-11-25	58.5708	0
2023-11-26	58.5708	4
2023-11-27	58.5708	8
2023-11-28	58.5708	7
2023-11-29	58.5708	5
2023-11-30	92.8859	6
2023-12-01	208.213	6
2023-12-02	369.78	2
2023-12-03	306.87	10
2023-12-04	230.253	8
2023-12-05	124.361	7
2023-12-06	127.177	8
2023-12-07	183.441	6
2023-12-08	116.204	10
2023-12-09	96.473	11
2023-12-10	432.548	14
2023-12-11	1458.06	14
2023-12-12	1599.51	19
2023-12-13	1137.52	10
2023-12-14	717.976	15
2023-12-15	593.908	15
2023-12-16	3212.19	15
2023-12-17	1513.95	17
2023-12-18	2110.18	30
2023-12-19	1916.5	18
2023-12-20	2187.77	30
2023-12-21	2971.41	33
2023-12-22	2710.13	14
2023-12-23	3063.28	26
2023-12-24	2345.25	28
2023-12-25	1398.27	38
2023-12-26	777.917	39
2023-12-27	632.524	24
2023-12-28	695.375	32
2023-12-29	637.567	31
2023-12-30	700.537	42
2023-12-31	502.512	25
2024-01-01	1311.96	45
2024-01-02	802.788	47
2024-01-03	537.743	29
2024-01-04	1080.32	27
2024-01-05	239.848	32
2024-01-06	213.486	21
2024-01-07	823.492	24
2024-01-08	484.379	27
2024-01-09	1575.67	25
2024-01-10	919.863	26
2024-01-11	752.607	19
2024-01-12	1528.04	21
2024-01-13	1352.24	26
2024-01-14	2238.81	17
2024-01-15	2877.73	24
2024-01-16	2610.4	37
2024-01-17	2535.22	26
2024-01-18	2627.53	29
2024-01-19	4212.61	29
2024-01-20	3868.72	24
2024-01-21	3710.07	26
2024-01-22	1205.53	37
2024-01-23	2858.42	37
2024-01-24	2376.66	34
2024-01-25	2812.93	40
2024-01-26	2284.15	39
2024-01-27	2370.15	21
2024-01-28	4039	34
2024-01-29	752.695	33
2024-01-30	456.083	25
2024-01-31	462.745	35
2024-02-01	550.97	13
2024-02-02	559.741	20
2024-02-03	918.819	20
2024-02-04	645.79	17
2024-02-05	1349.92	21
2024-02-06	466.747	20
2024-02-07	1758.65	21
2024-02-08	978.349	19
2024-02-09	312.598	17
2024-02-10	437.608	18
2024-02-11	380.347	18
2024-02-12	556.191	14
2024-02-13	692.182	18
2024-02-14	518.67	16
2024-02-15	614.295	18
2024-02-16	514.481	16
2024-02-17	180.004	14
2024-02-18	357.531	14
2024-02-19	350.43	18
2024-02-20	264.455	16
2024-02-21	227.752	11
2024-02-22	389.256	12
2024-02-23	229.418	12
2024-02-24	253.561	8
2024-02-25	558.11	12
2024-02-26	511.661	8
2024-02-27	443.338	7
2024-02-28	633.199	5
2024-02-29	815.561	9
2024-03-01	792.424	6
2024-03-02	549.082	3
2024-03-03	400.208	5
2024-03-04	274.947	5
2024-03-05	170.902	4
2024-03-06	153.481	1
2024-03-07	111.724	6
2024-03-08	79.3187	5
2024-03-09	107.418	4
2024-03-10	96.4094	6
2024-03-11	101.829	6
2024-03-12	58.5708	1
2024-03-13	88.165	2
2024-03-14	81.6389	2
2024-03-15	58.5708	3
2024-03-16	58.5708	0
2024-03-17	58.5708	1
2024-03-18	58.5708	6
2024-03-19	58.5708	6
2024-03-20	58.5708	2
2024-03-21	58.5708	2
2024-03-22	58.5708	1
2024-03-23	58.5708	4
2024-03-24	75.7251	1
2024-03-25	58.5708	7
2024-03-26	58.5708	3
2024-03-27	58.5708	3
2024-03-28	58.5708	2
2024-03-29	58.5708	1
2024-03-30	58.5708	0
2024-03-31	58.5708	1
2024-04-01	58.5708	1
2024-04-02	58.5708	4
2024-04-03	58.5708	0
2024-04-04	58.5708	1
2024-04-05	58.5708	0
2024-04-06	58.5708	0
2024-04-07	58.5708	0
2024-04-08	58.5708	2
2024-04-09	58.5708	2
2024-04-10	58.5708	0
2024-04-11	58.5708	0
2024-04-12	58.5708	1
2024-04-13	58.5708	0
2024-04-14	58.5708	0
2024-04-15	58.5708	0
2024-04-16	58.5708	0
2024-04-17	58.5708	0
2024-04-18	58.5708	0
2024-04-19	58.5708	1
2024-04-20	58.5708	1
2024-04-21	58.5708	0
2024-04-22	58.5708	0
2024-04-23	58.5708	1
2024-04-24	58.5708	0
2024-04-25	58.5708	1
2024-04-26	58.5708	1
2024-04-27	58.5708	0
2024-04-28	58.5708	0
2024-04-29	58.5708	0
2024-04-30	58.5708	0
2024-05-01	58.5708	2
2024-05-02	58.5708	3
2024-05-03	58.5708	0
2024-05-04	58.5708	1
2024-05-05	58.5708	1
2024-05-06	58.5708	0
2024-05-07	58.5708	1
2024-05-08	58.5708	0
2024-05-09	58.5708	0
2024-05-10	58.5708	0
2024-05-11	58.5708	0
2024-05-12	58.5708	0
2024-05-13	58.5708	2
2024-05-14	58.5708	1
2024-05-15	58.5708	0
2024-05-16	58.5708	0
2024-05-17	58.5708	0
2024-05-18	58.5708	1
2024-05-19	58.5708	0
2024-05-20	58.5708	1
2024-05-21	58.5708	1
2024-05-22	58.5708	0
2024-05-23	58.5708	0
2024-05-24	58.5708	0
2024-05-25	58.5708	0
2024-05-26	58.5708	1
2024-05-27	58.5708	1
2024-05-28	58.5708	0
2024-05-29	58.5708	0
2024-05-30	58.5708	2
2024-05-31	58.5708	0
2024-06-01	58.5708	1
2024-06-02	58.5708	1
2024-06-03	58.5708	0
2024-06-04	58.5708	1
2024-06-05	58.5708	4
2024-06-06	58.5708	0
2024-06-07	58.5708	1
2024-06-08	58.5708	1
2024-06-09	58.5708	1
2024-06-10	58.5708	2
2024-06-11	58.5708	0
2024-06-12	58.5708	1
2024-06-13	58.5708	0
2024-06-14	58.5708	0
2024-06-15	58.5708	1
2024-06-16	58.5708	0
2024-06-17	58.5708	0
2024-06-18	58.5708	0
2024-06-19	58.5708	1
2024-06-20	58.5708	3
2024-06-21	58.5708	1
2024-06-22	58.5708	0
2024-06-23	58.5708	1
2024-06-24	58.5708	0
2024-06-25	58.5708	1
2024-06-26	58.5708	0
2024-06-27	58.5708	0
2024-06-28	58.5708	0
2024-06-29	58.5708	0
2024-06-30	58.5708	0
2024-07-01	58.5708	0
2024-07-02	58.5708	0
2024-07-03	58.5708	0
2024-07-04	58.5708	0
2024-07-05	58.5708	0
2024-07-06	58.5708	0
2024-07-07	58.5708	0
2024-07-08	58.5708	4
2024-07-09	58.5708	0
2024-07-10	58.5708	0
2024-07-11	58.5708	1
2024-07-12	58.5708	2
2024-07-13	58.5708	0
2024-07-14	58.5708	2
2024-07-15	58.5708	1
2024-07-16	58.5708	0
2024-07-17	58.5708	0
2024-07-18	58.5708	0
2024-07-19	58.5708	0
2024-07-20	58.5708	0
2024-07-21	58.5708	0
2024-07-22	58.5708	0
2024-07-23	58.5708	0
2024-07-24	58.5708	0
2024-07-25	58.5708	0
2024-07-26	58.5708	0
2024-07-27	58.5708	1
2024-07-28	58.5708	0
2024-07-29	58.5708	0
2024-07-30	58.5708	0
2024-07-31	58.5708	0
2024-08-01	58.5708	0
2024-08-02	58.5708	2
2024-08-03	58.5708	0
2024-08-04	58.5708	0
2024-08-05	58.5708	0
2024-08-06	58.5708	0
2024-08-07	58.5708	1
2024-08-08	58.5708	0
2024-08-09	58.5708	0
2024-08-10	58.5708	1
2024-08-11	58.5708	1
2024-08-12	58.5708	0
2024-08-13	58.5708	0
2024-08-14	58.5708	0
2024-08-15	58.5708	0
2024-08-16	58.5708	0
2024-08-17	58.5708	2
2024-08-18	58.5708	0
2024-08-19	58.5708	0
2024-08-20	58.5708	1
2024-08-21	58.5708	0
2024-08-22	58.5708	0
2024-08-23	58.5708	1
2024-08-24	58.5708	1
2024-08-25	58.5708	1
2024-08-26	58.5708	2
2024-08-27	58.5708	1
2024-08-28	58.5708	0
2024-08-29	58.5708	2
2024-08-30	58.5708	1
2024-08-31	58.5708	1
2024-09-01	58.5708	0
2024-09-02	58.5708	1
2024-09-03	58.5708	0
2024-09-04	58.5708	1
2024-09-05	58.5708	0
2024-09-06	58.5708	0
2024-09-07	58.5708	0
2024-09-08	58.5708	0
2024-09-09	58.5708	0
2024-09-10	58.5708	0
2024-09-11	58.5708	0
2024-09-12	58.5708	0
2024-09-13	58.5708	0
2024-09-14	58.5708	0
2024-09-15	58.5708	0
2024-09-16	58.5708	1
2024-09-17	168.636	0
2024-09-18	120.482	1
2024-09-19	58.5708	0
2024-09-20	95.456	1
2024-09-21	120.482	0
2024-09-22	58.5708	2
2024-09-23	58.5708	1
2024-09-24	58.5708	3
2024-09-25	58.5708	2
2024-09-26	58.5708	2
2024-09-27	58.5708	0
2024-09-28	58.5708	1
2024-09-29	58.5708	0
2024-09-30	58.5708	3
2024-10-01	58.5708	0
2024-10-02	58.5708	1
2024-10-03	58.5708	0
2024-10-04	58.5708	0
2024-10-05	58.5708	0
2024-10-06	58.5708	0
